# Supplementary material for: The Effect of Clopidogrel and Ticagrelor on Human Adipose Mesenchymal Stem Cell Osteogenic Differentiation Potential: In Vitro Comparative Study
Source: Adv Pharmacol Pharm Sci. 2024 Feb 15;2024:2990670. doi: 10.1155/2024/2990670 (PMC10883741; doi:10.1155/2024/2990670)
Supplement: Supplementary Materials — Supplementary Data A: a viability assay (MTT assay) was performed using serial dilutions of both drugs. Supplementary Data B: the full images of western blot for OC, RUNX2, and β actin (Figure 6(a)). [file 2990670.f1.zip]

Archive with 2 entries (2 files):
- Supplementary Data A(MTT assay method).docx
- Supplementry Data B.docx
